# Supplementary material for: Evaluation of dental pulp stem cells response to flowable nano-hybrid dental composites: A comparative analysis
Source: PLoS One. 2024 May 13;19(5):e0303154. doi: 10.1371/journal.pone.0303154 (PMC11090312; doi:10.1371/journal.pone.0303154)
Supplement: S1 File — (CSV) [file pone.0303154.s001.csv]

Alizarin red assay
Control	Osteo	Aura	Polofil
0.073	0.1998	0.155	0.1765
0.0703	0.1976	0.1519	0.1783
0.0709	0.1997	0.1515	0.178
Tukey's multiple comparisons test	Mean Diff.	95.00% CI of diff.	Below threshold?	Summary	Adjusted P Value
Control vs. Osteo	-0.1276	-0.1314 to -0.1239	Yes	****	<0.0001	A-B
Control vs. Aura	-0.0814	-0.08513 to -0.07767	Yes	****	<0.0001	A-C
Control vs. Polofil	-0.1062	-0.1099 to -0.1025	Yes	****	<0.0001	A-D
Osteo vs. Aura	0.04623	0.04250 to 0.04997	Yes	****	<0.0001	B-C
Osteo vs. Polofil	0.02143	0.01770 to 0.02517	Yes	****	<0.0001	B-D
Aura vs. Polofil	-0.0248	-0.02853 to -0.02107	Yes	****	<0.0001	C-D
Test details	Mean 1	Mean 2	Mean Diff.	SE of diff.	n1	n2	q	DF
Control vs. Osteo	0.0714	0.199	-0.1276	0.001166	3	3	154.8	8
Control vs. Aura	0.0714	0.1528	-0.0814	0.001166	3	3	98.75	8
Control vs. Polofil	0.0714	0.1776	-0.1062	0.001166	3	3	128.8	8
Osteo vs. Aura	0.199	0.1528	0.04623	0.001166	3	3	56.09	8
Osteo vs. Polofil	0.199	0.1776	0.02143	0.001166	3	3	26	8
Aura vs. Polofil	0.1528	0.1776	-0.0248	0.001166	3	3	30.09	8
