# Supplementary material for: Evaluation of dental pulp stem cells response to flowable nano-hybrid dental composites: A comparative analysis
Source: PLoS One. 2024 May 13;19(5):e0303154. doi: 10.1371/journal.pone.0303154 (PMC11090312; doi:10.1371/journal.pone.0303154)
Supplement: S2 File — (XLSX) [file pone.0303154.s002.xlsx]

## Sheet: Sheet1
	ALP assay
	Control	Osteo	Voco	Aura
	0.01454	0.06242	0.07858	0.05483
	0.0164	0.06723	0.06467	0.05564
	0.01598	0.06378	0.07345	0.05735
	Tukey's multiple comparisons test	Mean Diff.	95.00% CI of diff.	Below threshold?	Summary	Adjusted P Value
	Control vs. Osteo	-0.04884	-0.058 to -0.038	Yes	****	<0.0001
	Control vs. Voco	-0.05659	-0.066 to -0.046	Yes	****	<0.0001
	Control vs. Aura	-0.0403	-0.050 to -0.030	Yes	****	<0.0001
	Osteo vs. Voco	-0.00775	-0.017 to 0.0022	No	ns	0.1364
	Osteo vs. Aura	0.008537	-0.0014 to 0.018	No	ns	0.096
	Voco vs. Aura	0.01629	0.0063 to 0.026	Yes	**	0.0035
