# Supplementary material for: Evaluation of dental pulp stem cells response to flowable nano-hybrid dental composites: A comparative analysis
Source: PLoS One. 2024 May 13;19(5):e0303154. doi: 10.1371/journal.pone.0303154 (PMC11090312; doi:10.1371/journal.pone.0303154)
Supplement: S3 File — (XLSX) [file pone.0303154.s003.xlsx]

## Sheet: dilution 1
	Dilution 1:1
		Control	Control	Control	Control	Control	Aura	Aura	Aura	Aura	Aura	Polofil	Polofil	Polofil	Polofil	Polofil
	Day 1	70.7516	69.1026	65.7178	72.9648	62.7235	42.2893	43.8126	43.4644	54.1274	43.682	66.7251	64.3452	61.3042	59.982	64.1689
	Day 2	83.9872	85.4209	85.506	86.0137	89.9848	51.2114	45.0747	46.5545	54.7802	52.9958	68.9288	64.4774	68.9288	64.5656	67.7388
	Day 3	94.0635	91.7983	95.7473	96.0076	93.7077	58.6363	52.517	52.1689	57.3263	64.7904	69.1932	72.2783	79.1977	72.9394	79.6384
	Tukey's multiple comparisons test	Mean Diff.	95.00% CI of diff.	Below threshold?	Summary	Adjusted P Value
	Day 1
	Control vs. Aura	22.78	14.61 to 30.94	Yes	***	0.0001
	Control vs. Polofil	4.947	-1.483 to 11.38	No	ns	0.1267
	Aura vs. Polofil	-17.83	-25.38 to -10.27	Yes	***	0.0008
	Day 2
	Control vs. Aura	36.06	29.61 to 42.51	Yes	****	<0.0001
	Control vs. Polofil	19.25	15.18 to 23.33	Yes	****	<0.0001
	Aura vs. Polofil	-16.8	-23.25 to -10.36	Yes	***	0.0005
	Day 3
	Control vs. Aura	37.18	29.18 to 45.18	Yes	****	<0.0001
	Control vs. Polofil	19.62	12.55 to 26.68	Yes	***	0.0006
	Aura vs. Polofil	-17.56	-26.41 to -8.710	Yes	**	0.0012
	Test details	Mean 1	Mean 2	Mean Diff.	SE of diff.	N1	N2	q	DF
	Day 1
	Control vs. Aura	68.25	45.48	22.78	2.839	5	5	11.35	7.751
	Control vs. Polofil	68.25	63.31	4.947	2.176	5	5	3.214	6.912
	Aura vs. Polofil	45.48	63.31	-17.83	2.486	5	5	10.14	6.206
	Day 2
	Control vs. Aura	86.18	50.12	36.06	2.118	5	5	24.08	6.161
	Control vs. Polofil	86.18	66.93	19.25	1.425	5	5	19.11	8
	Aura vs. Polofil	50.12	66.93	-16.8	2.117	5	5	11.23	6.153
	Day 3
	Control vs. Aura	94.26	57.09	37.18	2.435	5	5	21.6	4.863
	Control vs. Polofil	94.26	74.65	19.62	2.186	5	5	12.69	5.092
	Aura vs. Polofil	57.09	74.65	-17.56	3.088	5	5	8.042	7.886

## Sheet: dilution 2
	Dilution 1:2
		Control	Control	Control	Control	Aura	Aura	Aura	Aura	Polofil	Polofil	Polofil	Polofil
	Day 1	67.7589	65.9412	57.9526	70.1985	46.8146	49.5608	49.1909	54.6694	66.2079	63.791	60.7027	59.36
	Day 2	82.3487	83.9291	88.668	84.5826	55.386	50.9015	52.4734	51.9649	68.4458	63.9252	68.4458	64.0148
	Day 3	93.4561	90.9591	95.3121	95.5991	62.4596	64.1239	65.141	62.0435	73.1901	80.7989	78.8743	76.9945
	Tukey's multiple comparisons test	Mean Diff.	95.00% CI of diff.	Below threshold?	Summary	Adjusted P Value
	Day 1
	Control vs. Aura	15.4	5.258 to 25.55	Yes	**	0.0099
	Control vs. Polofil	2.947	-7.165 to 13.06	No	ns	0.6306
	Aura vs. Polofil	-12.46	-19.40 to -5.512	Yes	**	0.0037
	Day 2
	Control vs. Aura	32.2	26.97 to 37.43	Yes	****	<0.0001
	Control vs. Polofil	18.67	12.95 to 24.40	Yes	***	0.0001
	Aura vs. Polofil	-13.53	-18.59 to -8.467	Yes	***	0.0006
	Day 3
	Control vs. Aura	30.39	26.27 to 34.51	Yes	****	<0.0001
	Control vs. Polofil	16.37	10.13 to 22.61	Yes	***	0.0008
	Aura vs. Polofil	-14.02	-20.25 to -7.793	Yes	**	0.0027
	Test details	Mean 1	Mean 2	Mean Diff.	SE of diff.	N1	N2	q	DF
	Day 1
	Control vs. Aura	65.46	50.06	15.4	3.124	4	4	6.973	5.026
	Control vs. Polofil	65.46	62.52	2.947	3.066	4	4	1.359	4.82
	Aura vs. Polofil	50.06	62.52	-12.46	2.26	4	4	7.795	5.971
	Day 2
	Control vs. Aura	84.88	52.68	32.2	1.653	4	4	27.55	5.422
	Control vs. Polofil	84.88	66.21	18.67	1.866	4	4	14.15	5.99
	Aura vs. Polofil	52.68	66.21	-13.53	1.609	4	4	11.89	5.536
	Day 3
	Control vs. Aura	93.83	63.44	30.39	1.29	4	4	33.31	5.27
	Control vs. Polofil	93.83	77.46	16.37	1.943	4	4	11.91	5.191
	Aura vs. Polofil	63.44	77.46	-14.02	1.776	4	4	11.16	4.146

## Sheet: dilution 3
	Dilution 1:4
		Control	Control	Control	Control	Aura	Aura	Aura	Aura	Polofil	Polofil	Polofil	Polofil
	Day 1	68.8444	67.0878	59.3683	63.4599	36.3189	37.9998	37.6156	49.3817	61.6017	59.1765	60.5687	59.2214
	Day 2	82.943	84.4702	89.0495	84.2165	46.164	39.3925	41.0253	50.102	68.3382	70.0897	68.3382	63.8921
	Day 3	93.6764	91.2635	95.4699	93.2457	54.3571	47.6048	47.2206	52.9115	77.5897	80.7335	78.8023	76.9161
	Tukey's multiple comparisons test	Mean Diff.	95.00% CI of diff.	Below threshold?	Summary	Adjusted P Value
	Day 1
	Control vs. Aura	24.77	10.95 to 38.59	Yes	**	0.0051
	Control vs. Polofil	4.958	-11.19 to 21.10	No	ns	0.3853
	Aura vs. Polofil	-19.81	-32.18 to -7.446	Yes	*	0.0129
	Day 2
	Control vs. Aura	41.32	31.34 to 51.29	Yes	****	<0.0001
	Control vs. Polofil	17.82	9.680 to 25.97	Yes	**	0.0034
	Aura vs. Polofil	-23.49	-32.82 to -14.17	Yes	**	0.0013
	Day 3
	Control vs. Aura	42.95	35.73 to 50.17	Yes	****	<0.0001
	Control vs. Polofil	14.96	9.540 to 20.38	Yes	**	0.0016
	Aura vs. Polofil	-27.99	-34.97 to -21.01	Yes	***	0.0002
	Test details	Mean 1	Mean 2	Mean Diff.	SE of diff.	N1	N2	q	DF
	Day 1
	Control vs. Aura	65.1	40.33	24.77	4.208	3	4	8.325	4.875
	Control vs. Polofil	65.1	60.14	4.958	2.968	3	4	2.362	2.162
	Aura vs. Polofil	40.33	60.14	-19.81	3.095	4	4	9.055	3.221
	Day 2
	Control vs. Aura	85.49	44.17	41.32	3.059	3	4	19.1	4.967
	Control vs. Polofil	85.49	67.66	17.82	2.262	3	4	11.14	3.916
	Aura vs. Polofil	44.17	67.66	-23.49	2.782	4	4	11.94	4.616
	Day 3
	Control vs. Aura	93.47	50.52	42.95	2.192	3	4	27.71	4.834
	Control vs. Polofil	93.47	78.51	14.96	1.479	3	4	14.31	3.774
	Aura vs. Polofil	50.52	78.51	-27.99	2.005	4	4	19.74	4.214
