# Supplementary material for: Evaluation of dental pulp stem cells response to flowable nano-hybrid dental composites: A comparative analysis
Source: PLoS One. 2024 May 13;19(5):e0303154. doi: 10.1371/journal.pone.0303154 (PMC11090312; doi:10.1371/journal.pone.0303154)
Supplement: S4 File — (XLSX) [file pone.0303154.s004.xlsx]

## Sheet: BISGMA
	BISGMA
	Day	Aura easyflow	Aura easyflow	Aura easyflow	Polofil	Polofil	Polofil
	1	0.92	0.96	0.92	0.4	0.41	0.4
	3	0.73	0.77	0.74	0.39	0.38	0.38
	7	0.71	0.72	0.74	0.33	0.32	0.33
	Multiple comparisons test	Mean Diff.	95.00% CI of diff.	Below threshold?	Summary	Adjusted P Value
	Aura easyflow - Polofil
	Row 1	0.53	0.4967 to 0.5633	Yes	****	<0.0001
	Row 2	0.3633	0.3300 to 0.3966	Yes	****	<0.0001
	Row 3	0.3967	0.3634 to 0.4300	Yes	****	<0.0001
	Test details	Mean 1	Mean 2	Mean Diff.	SE of diff.	N1	N2	t	DF
	Aura easyflow - Polofil
	Row 1	0.9333	0.4033	0.53	0.01202	3	3	44.1	12
	Row 2	0.7467	0.3833	0.3633	0.01202	3	3	30.23	12
	Row 3	0.7233	0.3267	0.3967	0.01202	3	3	33	12

## Sheet: tegdma
	TEGDMA
	Day	Aura easyflow	Aura easyflow	Aura easyflow	Polofil	Polofil	Polofil
	1	6.49	7.21	6.29	2.94	2.79	2.86
	3	2.59	2.76	2.44	1.87	1.98	1.83
	7	2.43	2.21	2.56	1.75	1.66	1.59
	multiple comparisons test	Mean Diff.	95.00% CI of diff.	Below threshold?	Summary	Adjusted P Value
	Aura easyflow - Polofil
	Row 1	3.8	3.287 to 4.313	Yes	****	<0.0001
	Row 2	0.7033	0.1899 to 1.217	Yes	**	0.0076
	Row 3	0.7333	0.2199 to 1.247	Yes	**	0.0057
	Test details	Mean 1	Mean 2	Mean Diff.	SE of diff.	N1	N2	t	DF
	Aura easyflow - Polofil
	Row 1	6.663	2.863	3.8	0.1853	3	3	20.5	12
	Row 2	2.597	1.893	0.7033	0.1853	3	3	3.795	12
	Row 3	2.4	1.667	0.7333	0.1853	3	3	3.957	12

## Sheet: udma
	UDMA
	Day	Aura easyflow	Aura easyflow	Aura easyflow	Polofil	Polofil	Polofil
	1	3.7	3.68	3.73	2.94	2.85	2.88
	3	3.13	3.21	3.16	1.92	1.85	1.81
	7	2.52	2.69	2.76	1.11	1.09	1.16
	multiple comparisons test	Mean Diff.	95.00% CI of diff.	Below threshold?	Summary	Adjusted P Value
	Aura easyflow - Polofil
	Row 1	0.8133	0.6703 to 0.9564	Yes	****	<0.0001
	Row 2	1.307	1.164 to 1.450	Yes	****	<0.0001
	Row 3	1.537	1.394 to 1.680	Yes	****	<0.0001
	Test details	Mean 1	Mean 2	Mean Diff.	SE of diff.	N1	N2	t	DF
	Aura easyflow - Polofil
	Row 1	3.703	2.89	0.8133	0.05164	3	3	15.75	12
	Row 2	3.167	1.86	1.307	0.05164	3	3	25.3	12
	Row 3	2.657	1.12	1.537	0.05164	3	3	29.76	12
