# Supplementary material for: Evaluation of dental pulp stem cells response to flowable nano-hybrid dental composites: A comparative analysis
Source: PLoS One. 2024 May 13;19(5):e0303154. doi: 10.1371/journal.pone.0303154 (PMC11090312; doi:10.1371/journal.pone.0303154)
Supplement: S5 File — (XLSX) [file pone.0303154.s005.xlsx]

## Sheet: Dilution 1
	Dilution 1:1
		Aura	Aura	Aura	Aura	Aura	Aura	Polofil	Polofil	Polofil	Polofil	Polofil	Polofil
	Day 1	82.7171	93.7114	82.1712	98.7856	106.462	98.8564	88.5181	89.506	97.2777	100.044	90.494	97.2777
	Day 3	50.2564	53.1825	58.2142	63.3182	61.8401	62.4736	72.6191	71.0122	71.0122	68.5546	66.2544	68.9642
	Day 7	69.3562	70.285	69.3876	69.4388	66.7349	64.7947	71.7233	74.1221	80.4645	80.4645	77.3746	83.1885
	Multiple comparisons test	Mean Diff.	95.00% CI of diff.	Below threshold?	Summary	Adjusted P Value
	Aura - Polofil
	Day 1	-0.06894	-7.985 to 7.847	No	ns	>0.9999
	Day 3	-11.52	-19.44 to -3.606	Yes	**	0.0027
	Day 7	-9.557	-17.47 to -1.641	Yes	*	0.0138
	Test details	Mean 1	Mean 2	Mean Diff.	SE of diff.	N1	N2	t	DF
	Aura - Polofil
	Day 1	93.78	93.85	-0.06894	3.122	6	6	0.02208	30
	Day 3	58.21	69.74	-11.52	3.122	6	6	3.691	30
	Day 7	68.33	77.89	-9.557	3.122	6	6	3.061	30

## Sheet: Dilution 2
	Dilution 1:2
		Aura	Aura	Aura	Aura	Aura	Aura	Polofil	Polofil	Polofil	Polofil	Polofil	Polofil
	Day 1	84.0833	90.1334	99.0459	95.8582	91.4995	95.8582	93.3919	87.6619	93.5895	91.3502	96.7508	108.869
	Day 3	54.1478	55.0528	61.7195	56.5008	59.1553	55.1131	71.5478	75.707	77.7865	71.6424	76.4632	71.1067
	Day 7	63.5976	62.4211	66.4666	62.4624	66.9	71.8949	79.4074	74.7523	74.4473	72.8821	79.1432	79.1432
	Multiple comparisons test	Mean Diff.	95.00% CI of diff.	Below threshold?	Summary	Adjusted P Value
	Aura - Polofil
	Day 1	-2.523	-9.091 to 4.045	No	ns	>0.9999
	Day 3	-17.09	-23.66 to -10.53	Yes	****	<0.0001
	Day 7	-11.01	-17.57 to -4.437	Yes	***	0.0006
	Test details	Mean 1	Mean 2	Mean Diff.	SE of diff.	N1	N2	t	DF
	Aura - Polofil
	Day 1	92.75	95.27	-2.523	2.59	6	6	0.9739	30
	Day 3	56.95	74.04	-17.09	2.59	6	6	6.6	30
	Day 7	65.62	76.63	-11.01	2.59	6	6	4.249	30

## Sheet: Dilution 3
	Dilution 1:4
		Aura	Aura	Aura	Aura	Aura	Aura	Polofil	Polofil	Polofil	Polofil	Polofil	Polofil
	Day 1	78.2283	85.1892	99.3061	103.6	92.8657	88.7022	89.6378	104.325	98.7925	105.445	100.9	97.0801
	Day 3	61.086	60.8748	60.181	63.4389	59.8492	64.6154	71.5478	75.707	77.7865	71.6424	76.4632	71.1067
	Day 7	75.4244	73.6906	73.8558	81.0179	83.3915	74.0002	85.0587	85.5061	84.3879	84.3879	83.3105	93.312
	Multiple comparisons test	Mean Diff.	95.00% CI of diff.	Below threshold?	Summary	Adjusted P Value
	Aura - Polofil
	Day 1	-8.048	-15.68 to -0.4188	Yes	*	0.036
	Day 3	-12.37	-20.00 to -4.739	Yes	***	0.0008
	Day 7	-9.097	-16.73 to -1.468	Yes	*	0.0152
	Test details	Mean 1	Mean 2	Mean Diff.	SE of diff.	N1	N2	t	DF
	Aura - Polofil
	Day 1	91.32	99.36	-8.048	3.009	6	6	2.675	30
	Day 3	61.67	74.04	-12.37	3.009	6	6	4.111	30
	Day 7	76.9	85.99	-9.097	3.009	6	6	3.024	30
