# Supplementary material for: Evaluation of dental pulp stem cells response to flowable nano-hybrid dental composites: A comparative analysis
Source: PLoS One. 2024 May 13;19(5):e0303154. doi: 10.1371/journal.pone.0303154 (PMC11090312; doi:10.1371/journal.pone.0303154)
Supplement: S6 File — (XLSX) [file pone.0303154.s006.xlsx]

## Sheet: OPG
	OPG
	Control	Osteo	Polofil	Aura
	1.0066	2.45648	2.11774	1.35515
	1.0111	1.70174	1.77836	1.07733
	1.027	2.2324	2.03979	0.70945
	Tukey's multiple comparisons test	Mean Diff.	95.00% CI of diff.	Below threshold?	Summary	Adjusted P Value
	Control vs. Osteo	-1.13	-1.830 to -0.4301	Yes	**	0.0038	A-B
	Control vs. Polofil	-0.9786	-1.679 to -0.2786	Yes	**	0.0089	A-C
	Control vs. Aura	-0.04731	-0.7474 to 0.6528	No	ns	0.9961	A-D
	Osteo vs. Polofil	0.1516	-0.5485 to 0.8517	No	ns	0.8968	B-C
	Osteo vs. Aura	1.083	0.3828 to 1.783	Yes	**	0.0049	B-D
	Polofil vs. Aura	0.9313	0.2312 to 1.631	Yes	*	0.0118	C-D
	Test details	Mean 1	Mean 2	Mean Diff.	SE of diff.	n1	n2	q	DF
	Control vs. Osteo	1	2.13	-1.13	0.2186	3	3	7.311	8
	Control vs. Polofil	1	1.979	-0.9786	0.2186	3	3	6.331	8
	Control vs. Aura	1	1.047	-0.04731	0.2186	3	3	0.3061	8
	Osteo vs. Polofil	2.13	1.979	0.1516	0.2186	3	3	0.9806	8
	Osteo vs. Aura	2.13	1.047	1.083	0.2186	3	3	7.005	8
	Polofil vs. Aura	1.979	1.047	0.9313	0.2186	3	3	6.025	8

## Sheet: RUNX2
	RUNX2
	Control	Osteo	Polofil	Aura
	1.003	2.70328	2.73322	1.90093
	1.0144	2.94311	2.64326	1.31624
	1.0222	2.93123	2.81234	1.92517
	Tukey's multiple comparisons test	Mean Diff.	95.00% CI of diff.	Below threshold?	Summary	Adjusted P Value
	Control vs. Osteo	-1.859	-2.356 to -1.363	Yes	****	<0.0001	A-B
	Control vs. Polofil	-1.73	-2.226 to -1.233	Yes	****	<0.0001	A-C
	Control vs. Aura	-0.7141	-1.211 to -0.2175	Yes	**	0.0076	A-D
	Osteo vs. Polofil	0.1296	-0.3670 to 0.6262	No	ns	0.8364	B-C
	Osteo vs. Aura	1.145	0.6485 to 1.642	Yes	***	0.0004	B-D
	Polofil vs. Aura	1.015	0.5189 to 1.512	Yes	***	0.0008	C-D
	Test details	Mean 1	Mean 2	Mean Diff.	SE of diff.	n1	n2	q	DF
	Control vs. Osteo	1	2.859	-1.859	0.1551	3	3	16.95	8
	Control vs. Polofil	1	2.73	-1.73	0.1551	3	3	15.77	8
	Control vs. Aura	1	1.714	-0.7141	0.1551	3	3	6.512	8
	Osteo vs. Polofil	2.859	2.73	0.1296	0.1551	3	3	1.182	8
	Osteo vs. Aura	2.859	1.714	1.145	0.1551	3	3	10.44	8
	Polofil vs. Aura	2.73	1.714	1.015	0.1551	3	3	9.26	8

## Sheet: DSPP
	DSPP
	Control	Osteo	Polofil	Aura
	1.00125	1.94442	1.73469	1.0343
	1.036	1.7893	1.8344	1.09205
	1.0446	2.5324	2.3221	1.31064
	Tukey's multiple comparisons test	Mean Diff.	95.00% CI of diff.	Below threshold?	Summary	Adjusted P Value
	Control vs. Osteo	-1.089	-1.773 to -0.4047	Yes	**	0.0041	A-B
	Control vs. Polofil	-0.9637	-1.648 to -0.2797	Yes	**	0.0085	A-C
	Control vs. Aura	-0.1457	-0.8296 to 0.5383	No	ns	0.9011	A-D
	Osteo vs. Polofil	0.125	-0.5590 to 0.8090	No	ns	0.9338	B-C
	Osteo vs. Aura	0.943	0.2591 to 1.627	Yes	**	0.0096	B-D
	Polofil vs. Aura	0.8181	0.1341 to 1.502	Yes	*	0.0209	C-D
	Test details	Mean 1	Mean 2	Mean Diff.	SE of diff.	n1	n2	q	DF
	Control vs. Osteo	1	2.089	-1.089	0.2136	3	3	7.209	8
	Control vs. Polofil	1	1.964	-0.9637	0.2136	3	3	6.381	8
	Control vs. Aura	1	1.146	-0.1457	0.2136	3	3	0.9645	8
	Osteo vs. Polofil	2.089	1.964	0.125	0.2136	3	3	0.8275	8
	Osteo vs. Aura	2.089	1.146	0.943	0.2136	3	3	6.244	8
	Polofil vs. Aura	1.964	1.146	0.8181	0.2136	3	3	5.417	8
